# Supplementary material for: o-Toluene­sulfonamide: a redetermination
Source: Acta Crystallogr Sect E Struct Rep Online. 2009 Aug 29;65(Pt 9):o2258. doi: 10.1107/S1600536809033686 (PMC2970068; doi:10.1107/S1600536809033686)
Supplement: Supplementary file 2 [file e-65-o2258-Isup2.hkl]

# 
# h,k,l, Fc-squared, Fo-squared, sigma(Fo-squared) and status flag 
# 
data_I
_shelx_title ' SD2  I41/A' 
_shelx_refln_list_code          4 
_shelx_F_calc_maximum      373.06 
_exptl_crystal_F_000      1440.00 
_reflns_d_resolution_high  0.8389 
 
loop_ 
 _symmetry_equiv_pos_as_xyz 
 'x, y, z' 
 '-x+1/2, -y, z+1/2' 
 '-y+3/4, x+1/4, z+1/4' 
 'y+3/4, -x+3/4, z+3/4' 
 'x+1/2, y+1/2, z+1/2' 
 '-x+1, -y+1/2, z+1' 
 '-y+5/4, x+3/4, z+3/4' 
 'y+5/4, -x+5/4, z+5/4' 
 '-x, -y, -z' 
 'x-1/2, y, -z-1/2' 
 'y-3/4, -x-1/4, -z-1/4' 
 '-y-3/4, x-3/4, -z-3/4' 
 '-x+1/2, -y+1/2, -z+1/2' 
 'x, y+1/2, -z' 
 'y-1/4, -x+1/4, -z+1/4' 
 '-y-1/4, x-1/4, -z-1/4' 
 
_cell_length_a    18.6700 
_cell_length_b    18.6700 
_cell_length_c     9.0570 
_cell_angle_alpha  90.000 
_cell_angle_beta   90.000 
_cell_angle_gamma  90.000 
 
_shelx_F_squared_multiplier     1.000 
 
loop_ 
 _refln_index_h 
 _refln_index_k 
 _refln_index_l 
 _refln_F_squared_calc 
 _refln_F_squared_meas 
 _refln_F_squared_sigma 
 _refln_observed_status 
   0   2   0      336.18      326.83      7.76 o 
   2   2   0     3736.78     3457.50     23.18 o 
  -2   4   0     9111.47     9074.36     69.52 o 
   0   4   0   139176.20   142402.52    896.30 o 
   2   4   0    22141.35    22575.21    357.18 o 
   4   4   0      112.94       63.78      3.00 o 
  -4   6   0    13197.61    14048.81    199.73 o 
  -2   6   0     5495.65     5311.44     31.97 o 
   0   6   0    18050.05    18708.83     57.03 o 
   2   6   0    11331.28    11875.42    344.37 o 
   4   6   0     8154.35     8144.45    254.73 o 
   6   6   0     1729.96     2161.02     20.92 o 
  -6   8   0      241.85      279.60      8.88 o 
  -4   8   0    10290.50    10497.84    137.58 o 
  -2   8   0     5062.82     5934.06     62.32 o 
   0   8   0    21660.24    21608.98    189.72 o 
   2   8   0     5944.09     6405.24     84.83 o 
   4   8   0     1473.87     1287.70     62.43 o 
   6   8   0      801.17      698.59     19.43 o 
   8   8   0     2458.93     2281.90     26.19 o 
  -8  10   0     1573.45     1321.00     32.65 o 
  -6  10   0     7928.77     6466.00   1462.43 o 
  -4  10   0      118.77       70.58      3.48 o 
  -2  10   0      299.36      404.74      6.11 o 
   0  10   0     2316.58     2344.74     48.35 o 
   2  10   0       11.25        9.14      3.96 o 
   4  10   0      115.31       97.56      7.99 o 
   6  10   0     1787.54     2256.84    140.65 o 
   8  10   0      489.14      425.47     13.72 o 
  10  10   0     6585.08     6580.61    120.78 o 
 -10  12   0     1617.32     1684.86     47.54 o 
  -8  12   0     1940.62     1731.41     61.26 o 
  -6  12   0      123.34       66.20     10.02 o 
  -4  12   0    14107.40     7896.33   3715.89 o 
  -2  12   0     2252.68     2787.91     68.34 o 
   0  12   0    18808.04    19395.96    476.39 o 
   2  12   0      393.56      513.81     17.46 o 
   4  12   0    10896.86    10846.51    702.70 o 
   6  12   0     1123.86      855.21     95.18 o 
   8  12   0    14581.80    14575.43   1171.36 o 
  10  12   0     4464.26     4561.12    148.63 o 
  12  12   0     8097.01     8460.32    277.24 o 
 -12  14   0     3414.90     3500.44     47.93 o 
 -10  14   0       53.39       66.59      8.04 o 
  -8  14   0     4056.39     4157.73    176.40 o 
  -6  14   0      692.48      731.76     47.67 o 
  -4  14   0     3525.75     3199.41    391.93 o 
  -2  14   0      136.55      132.74     27.39 o 
   0  14   0     2050.36     2222.91     90.34 o 
   2  14   0      788.95      670.25     26.25 o 
   4  14   0      689.68      667.33     45.74 o 
   6  14   0      454.71      365.01     40.84 o 
   8  14   0     4966.63     4904.74    539.67 o 
  10  14   0      111.79      121.41      9.56 o 
  12  14   0       12.16       48.15     21.90 o 
  14  14   0       34.48       47.21      7.93 o 
 -14  16   0       60.68       73.36      6.99 o 
 -12  16   0     1758.17     1860.20     64.53 o 
 -10  16   0        3.02       16.02      9.97 o 
  -8  16   0     1035.28     1046.47     27.51 o 
  -6  16   0     2480.54     2233.61    108.64 o 
  -4  16   0     1660.07     1692.71     61.31 o 
  -2  16   0     1033.33      852.67     91.94 o 
   0  16   0       57.32       96.62     18.86 o 
   2  16   0     2628.10     2484.49    104.65 o 
   4  16   0       66.48       78.39     10.39 o 
   6  16   0     2998.22     2449.80    350.90 o 
   8  16   0     2607.46     2812.45    168.06 o 
  10  16   0     1464.59     1588.41     94.31 o 
  12  16   0     2083.30     2182.30     69.47 o 
  14  16   0     1181.08     1245.46     41.08 o 
 -12  18   0     1229.13     1263.96     20.91 o 
 -10  18   0      190.53      211.34      6.94 o 
  -8  18   0     2509.34     2809.49     86.51 o 
  -6  18   0        6.04       10.96      6.73 o 
  -4  18   0     2241.69     2212.37    167.93 o 
  -2  18   0        4.79        6.81      4.73 o 
   0  18   0      327.27      309.45     17.95 o 
   2  18   0      506.79      373.07     51.52 o 
   4  18   0       59.69       64.90      5.24 o 
   6  18   0     1270.60     1191.76     53.55 o 
   8  18   0      706.96      705.81     42.44 o 
  10  18   0      388.88      355.79      8.71 o 
  12  18   0       69.56       73.87      5.65 o 
  -8  20   0      247.33      267.37      7.06 o 
  -6  20   0     1386.57     1238.84     32.01 o 
  -4  20   0      170.68      201.82     10.38 o 
  -2  20   0      937.33      833.72     75.73 o 
   0  20   0       39.17       58.81      7.73 o 
   2  20   0      595.12      507.67     26.58 o 
   4  20   0      926.68      909.14     58.77 o 
   6  20   0      391.92      355.59     26.16 o 
   8  20   0     1960.61     2117.16    105.86 o 
  -2  22   0       72.42       73.01      4.20 o 
   0  22   0       18.61       20.04      3.57 o 
   2  22   0      166.12      141.65     15.47 o 
   0   1   1      848.79      842.14     19.45 o 
  -1   2   1    30472.05    29459.86    578.95 o 
   1   2   1     8308.20     8182.10     80.81 o 
  -2   3   1    28966.38    28868.77    502.63 o 
   0   3   1    14223.18    13641.70    314.10 o 
   2   3   1    56318.02    53925.48   1668.07 o 
  -3   4   1     5125.22     4627.38     52.19 o 
  -1   4   1    27458.42    27383.99    210.00 o 
   1   4   1     3181.78     3316.88    103.27 o 
   3   4   1    27017.95    26492.92    410.64 o 
  -4   5   1     1584.45     1486.74     15.83 o 
  -2   5   1     9168.28     8441.32    126.07 o 
   0   5   1    39323.21    39108.58    625.35 o 
   2   5   1    32452.89    32165.64    639.90 o 
   4   5   1    10979.23    10407.87    149.48 o 
  -5   6   1     5441.16     6190.29     89.26 o 
  -3   6   1     5788.25     5444.27    106.57 o 
  -1   6   1     2095.30     2199.57     39.53 o 
   1   6   1      174.48       76.50      4.42 o 
   3   6   1     5806.95     6215.01    124.86 o 
   5   6   1     1327.48     1004.82     13.99 o 
  -6   7   1     3297.99     2988.36     67.53 o 
  -4   7   1     1182.10     1222.75     15.27 o 
  -2   7   1        5.30       45.76     15.59 o 
   0   7   1     3319.78     3016.67     58.10 o 
   2   7   1     1287.75     1340.92     41.36 o 
   4   7   1     1508.46     1504.96     64.11 o 
   6   7   1       17.41       46.58     12.56 o 
  -7   8   1       43.15       60.39     14.61 o 
  -5   8   1       55.71       66.91      3.36 o 
  -3   8   1       48.98       65.78      3.97 o 
  -1   8   1       46.66       83.44      3.93 o 
   1   8   1    15415.53    16351.05    547.71 o 
   3   8   1      666.38      466.32     37.33 o 
   5   8   1     7815.98     7450.79   1003.39 o 
   7   8   1     1026.29     1039.47     21.75 o 
  -8   9   1      107.39       77.25      4.33 o 
  -6   9   1     2732.02     2901.73     81.79 o 
  -4   9   1     5280.28     6155.09    117.92 o 
  -2   9   1    12011.66    12574.91    269.02 o 
   0   9   1     1506.33     2432.97    344.04 o 
   2   9   1    14061.40    14819.20    539.08 o 
   4   9   1      271.33      260.78     29.66 o 
   6   9   1     1357.91      901.59    379.12 o 
   8   9   1     2077.60     2129.63     50.88 o 
  -9  10   1      475.53      552.21     10.43 o 
  -7  10   1     1295.27     1308.66     47.08 o 
  -5  10   1      131.33       97.77      7.97 o 
  -3  10   1     3556.16     3357.05     73.57 o 
  -1  10   1     2363.09     2624.01     48.60 o 
   1  10   1      855.45      611.52     27.63 o 
   3  10   1     3692.89     4085.50    239.49 o 
   5  10   1     2972.67     1816.96    615.35 o 
   7  10   1       76.60       70.53     15.60 o 
   9  10   1     2432.58     2600.20     81.35 o 
 -10  11   1      155.33      182.84      7.44 o 
  -8  11   1     6566.39     6868.85    292.00 o 
  -6  11   1     1463.08     1221.92    140.50 o 
  -4  11   1     5007.74     5484.66    204.96 o 
  -2  11   1      120.12       96.70      4.59 o 
   0  11   1     1575.66     1435.15     33.54 o 
   2  11   1       58.25       71.61      8.60 o 
   4  11   1        7.26       17.19      8.14 o 
   6  11   1     5147.31     2746.21   1350.56 o 
   8  11   1      429.85      440.78     66.54 o 
  10  11   1      741.69      756.27     28.45 o 
 -11  12   1      345.19      377.96     10.53 o 
  -9  12   1     1479.54     1366.84     70.38 o 
  -7  12   1      245.09      248.11     19.05 o 
  -5  12   1     1336.84      843.18    202.24 o 
  -3  12   1      902.21      914.49     29.19 o 
  -1  12   1     2576.89     2371.87     83.79 o 
   1  12   1     1272.38     1427.65     64.37 o 
   3  12   1     2892.44     2571.74    228.45 o 
   5  12   1      837.04      779.50    223.93 o 
   7  12   1     3159.85     2150.00    905.88 o 
   9  12   1        8.86       34.93      7.70 o 
  11  12   1     1934.44     2054.90     63.59 o 
 -12  13   1      931.77      998.50     17.36 o 
 -10  13   1     2326.62     2453.60     54.28 o 
  -8  13   1     1004.78      949.82     49.12 o 
  -6  13   1     1069.27     1034.43     69.26 o 
  -4  13   1      177.25      169.39     32.22 o 
  -2  13   1     1205.58     1341.35     38.37 o 
   0  13   1      626.53      469.77     23.63 o 
   2  13   1     1958.04     1863.93    115.63 o 
   4  13   1     2144.52     1741.54    287.88 o 
   6  13   1       89.04       75.07     13.61 o 
   8  13   1      949.45      863.42    182.24 o 
  10  13   1     1194.92     1349.15     38.23 o 
  12  13   1      489.76      517.68     19.84 o 
 -13  14   1      110.66      101.84      6.39 o 
 -11  14   1      239.26      278.39     17.51 o 
  -9  14   1       69.56       63.48      6.53 o 
  -7  14   1     1878.73     1873.89    103.39 o 
  -5  14   1      125.93      145.24     17.85 o 
  -3  14   1     4026.67     2504.63    826.02 o 
  -1  14   1      260.61      311.69     16.74 o 
   1  14   1     1400.84     1353.20     67.10 o 
   3  14   1      681.87      694.29     63.46 o 
   5  14   1     1805.59     1265.53    375.65 o 
   7  14   1      258.58      257.83     52.92 o 
   9  14   1     1597.45     1764.17     85.85 o 
  11  14   1       11.89        1.55     10.50 o 
  13  14   1      316.42      337.85     14.93 o 
 -14  15   1       18.02       29.23      9.59 o 
 -12  15   1      817.59      842.89     17.89 o 
 -10  15   1        8.41        7.73      6.76 o 
  -8  15   1     1458.60     1569.23     26.64 o 
  -6  15   1      480.46      430.65     25.13 o 
  -4  15   1      394.10      390.04     46.77 o 
  -2  15   1     1169.96      900.90    223.89 o 
   0  15   1      524.32      527.31     28.89 o 
   2  15   1     1912.39     1864.78    106.45 o 
   4  15   1     1982.97     1738.03    222.35 o 
   6  15   1     6131.70     4249.58   1323.40 o 
   8  15   1      414.83      431.15     14.03 o 
  10  15   1     2254.68     2354.54    176.94 o 
  12  15   1       37.11       44.48      5.91 o 
  14  15   1     1185.59     1333.98     50.63 o 
 -15  16   1       89.50       77.82      4.81 o 
 -13  16   1     1917.76     2049.17     31.74 o 
 -11  16   1       14.70       25.03      7.09 o 
  -9  16   1     2226.99     2404.58     38.92 o 
  -7  16   1        4.66       18.47      7.28 o 
  -5  16   1     2067.32     2002.69    121.97 o 
  -3  16   1     1372.39     1139.02     99.21 o 
  -1  16   1     1925.48     1269.95    383.58 o 
   1  16   1      134.27      118.62     17.26 o 
   3  16   1       62.13       70.72      6.20 o 
   5  16   1        3.69        5.52      9.31 o 
   7  16   1       49.58       73.99      6.18 o 
   9  16   1      105.64       84.90      6.43 o 
  11  16   1      131.28      164.59     10.39 o 
  13  16   1      136.84      162.26      8.78 o 
  15  16   1       26.08       46.85      4.14 o 
 -14  17   1      498.47      492.93      8.61 o 
 -12  17   1       59.77       61.98      5.20 o 
 -10  17   1      874.93      861.37     15.43 o 
  -8  17   1        5.33        2.54      8.51 o 
  -6  17   1       57.57       60.90     12.52 o 
  -4  17   1      762.74      687.26     45.76 o 
  -2  17   1       86.83       93.86      5.55 o 
   0  17   1     1080.74      805.16    183.93 o 
   2  17   1       53.56       61.72      7.35 o 
   4  17   1     2243.21     2008.96    196.39 o 
   6  17   1        6.47       13.61     10.77 o 
   8  17   1     1704.09     1753.89     94.30 o 
  10  17   1       20.68       29.71      7.15 o 
  12  17   1     1280.96     1444.06     77.42 o 
  14  17   1       10.37        5.79      5.71 o 
 -11  18   1      717.84      745.98     13.80 o 
  -9  18   1      348.93      335.48      8.66 o 
  -7  18   1     1057.13     1044.71     20.54 o 
  -5  18   1      524.47      514.29     10.83 o 
  -3  18   1     1024.38      938.27     78.25 o 
  -1  18   1      930.71      817.15     59.33 o 
   1  18   1       73.39       61.70     13.04 o 
   3  18   1      221.29      177.81     18.52 o 
   5  18   1      159.02      163.17     13.77 o 
   7  18   1        6.24        5.34      6.86 o 
   9  18   1      652.86      698.06     26.50 o 
  11  18   1      111.66      138.99      7.07 o 
 -10  19   1      128.53      152.33      5.67 o 
  -8  19   1       18.91       20.94      6.81 o 
  -6  19   1        0.96       -3.26     11.28 o 
  -4  19   1        7.37       24.37      6.23 o 
  -2  19   1        9.92       13.79      5.93 o 
   0  19   1        3.11        2.42      4.85 o 
   2  19   1      208.25      180.78     13.95 o 
   4  19   1        1.85        5.01      6.58 o 
   6  19   1     1007.66     1021.83     76.70 o 
   8  19   1      216.20      203.57     15.72 o 
  10  19   1      593.38      620.93     10.65 o 
  -9  20   1      384.20      374.88     11.97 o 
  -7  20   1       23.52       18.00      4.31 o 
  -5  20   1      425.45      424.42      9.27 o 
  -3  20   1      165.50      153.47      6.44 o 
  -1  20   1      812.74      775.65     63.00 o 
   1  20   1        8.58        8.63      5.48 o 
   3  20   1       76.48       99.55     12.98 o 
   5  20   1        1.12       -7.14      7.65 o 
   7  20   1        5.30       20.24      7.40 o 
   9  20   1       19.12        1.19      6.61 o 
  -6  21   1      217.12      261.59      6.58 o 
  -4  21   1      166.56      149.23      5.81 o 
  -2  21   1      112.02      139.64      6.06 o 
   0  21   1       11.02       14.13      4.85 o 
   2  21   1       10.51        7.25      5.46 o 
   4  21   1       50.84       38.75      6.83 o 
   6  21   1       41.37       51.82      7.20 o 
  -1  22   1        4.78       -2.64      6.04 o 
   1  22   1      136.79      144.12      7.66 o 
   1   1   2      703.84      663.21     15.21 o 
   0   2   2     7733.08     8404.85    172.80 o 
   2   2   2    56553.64    53639.35   1152.86 o 
  -1   3   2     1273.82     1365.14     26.29 o 
   1   3   2    28718.63    27660.52    852.95 o 
   3   3   2     1371.83     1467.84     16.52 o 
  -2   4   2    19781.36    20740.96    156.16 o 
   0   4   2     3465.65     3446.37     53.26 o 
   2   4   2    22209.65    23208.77    343.02 o 
   4   4   2      295.12      289.33      5.26 o 
  -3   5   2     4409.47     4395.68     80.80 o 
  -1   5   2     8495.56     8536.00    181.62 o 
   1   5   2     5193.53     5344.84     51.10 o 
   3   5   2      198.80      171.21      3.94 o 
   5   5   2       61.93       84.92      5.18 o 
  -4   6   2     2781.63     2528.85     39.27 o 
  -2   6   2     2369.54     1647.41     30.40 o 
   0   6   2      448.15      533.68     10.20 o 
   2   6   2    22979.20    21752.07    307.02 o 
   4   6   2     9588.27     9906.80    123.35 o 
   6   6   2     8542.81     8762.89    140.91 o 
  -5   7   2     1605.50     1754.42     26.15 o 
  -3   7   2     2910.58     2858.10     82.30 o 
  -1   7   2      743.75      669.28     19.18 o 
   1   7   2     1322.25     1286.51     32.59 o 
   3   7   2       24.34       22.02      4.85 o 
   5   7   2     2745.43     3102.23     56.92 o 
   7   7   2      478.74      429.21      7.01 o 
  -6   8   2     7899.46     8038.37    173.54 o 
  -4   8   2      230.48      200.32      6.89 o 
  -2   8   2     4580.60     4988.71    109.48 o 
   0   8   2      173.90      185.37      6.22 o 
   2   8   2     8681.33     9742.53    275.47 o 
   4   8   2     4064.83     3709.05    102.65 o 
   6   8   2     1205.42     1498.72     35.38 o 
   8   8   2     1399.10     1428.01     33.99 o 
  -7   9   2       31.67       32.42      3.99 o 
  -5   9   2       59.76       56.00      4.24 o 
  -3   9   2      921.14      884.56     24.42 o 
  -1   9   2       68.14       71.51      7.30 o 
   1   9   2     2533.80     2748.30     98.13 o 
   3   9   2     2199.45     2106.50     64.25 o 
   5   9   2     1017.12     1098.53     53.23 o 
   7   9   2        4.34       86.26     33.79 o 
   9   9   2       89.18      105.47      5.26 o 
  -8  10   2       17.31       33.55      7.48 o 
  -6  10   2     2969.08     2902.13    132.52 o 
  -4  10   2        2.81        9.56      4.39 o 
  -2  10   2     7511.38     6916.81    214.23 o 
   0  10   2      894.00      968.65     38.15 o 
   2  10   2    26323.94    26163.08    917.08 o 
   4  10   2      796.82     1069.03     34.76 o 
   6  10   2    12389.55    12519.34    402.24 o 
   8  10   2      640.51      581.90     17.56 o 
  10  10   2     4135.45     4185.13    203.26 o 
  -9  11   2      593.66      670.53     48.67 o 
  -7  11   2       71.74       92.91      4.91 o 
  -5  11   2       46.75       44.90      4.52 o 
  -3  11   2       78.83       85.54      6.42 o 
  -1  11   2      502.03      456.29     21.84 o 
   1  11   2       99.96      109.55      6.29 o 
   3  11   2      165.85      153.02     12.34 o 
   5  11   2        3.79       50.91     20.03 o 
   7  11   2     1820.04     1724.18     86.51 o 
   9  11   2       27.06       25.92      7.90 o 
  11  11   2       51.97       60.00      5.25 o 
 -10  12   2      479.54      514.75     41.73 o 
  -8  12   2      313.53      285.93     17.18 o 
  -6  12   2     1511.09     1429.74     89.99 o 
  -4  12   2      366.34      301.71     47.96 o 
  -2  12   2     1521.16     1628.85     61.55 o 
   0  12   2        2.44        2.56      4.95 o 
   2  12   2     3972.12     3773.22    181.31 o 
   4  12   2     3745.04     3604.09    165.59 o 
   6  12   2     2786.89     2733.90    226.15 o 
   8  12   2      493.73      444.82     20.62 o 
  10  12   2      238.65      253.02     12.21 o 
  12  12   2      976.51     1020.03     33.71 o 
 -11  13   2       37.73       48.04      5.97 o 
  -9  13   2      140.52      161.68     11.89 o 
  -7  13   2       61.08       48.58      7.15 o 
  -5  13   2      683.97      634.78     47.82 o 
  -3  13   2        4.08        6.02      5.00 o 
  -1  13   2     1037.87     1017.43     45.13 o 
   1  13   2      442.85      410.63     12.53 o 
   3  13   2     1276.37     1266.02     51.45 o 
   5  13   2      192.33      180.39     21.19 o 
   7  13   2      680.68      584.20     68.46 o 
   9  13   2       35.86       50.33      4.78 o 
  11  13   2       62.94       65.88      7.82 o 
  13  13   2        0.13       -1.51      9.71 o 
 -12  14   2        4.21       19.51      7.37 o 
 -10  14   2     5636.18     5998.34    155.41 o 
  -8  14   2     1328.87     1145.50    115.12 o 
  -6  14   2     6590.34     6110.36    498.53 o 
  -4  14   2     2384.59     2066.24    170.37 o 
  -2  14   2     9687.97     7278.97   1812.64 o 
   0  14   2     2196.19     2044.22    121.35 o 
   2  14   2    11318.52    11480.46    530.76 o 
   4  14   2     3082.68     2750.19    199.16 o 
   6  14   2     2733.62     2452.55    378.48 o 
   8  14   2     3251.25     2560.64    531.18 o 
  10  14   2     1441.84     1594.25     98.65 o 
  12  14   2      567.05      599.67     27.72 o 
  14  14   2     1658.00     1751.19     28.70 o 
 -13  15   2      526.97      525.00     12.16 o 
 -11  15   2       25.68       28.45      5.38 o 
  -9  15   2       57.53       80.57      6.52 o 
  -7  15   2       46.29       49.04      9.53 o 
  -5  15   2       20.06       23.79      4.59 o 
  -3  15   2        7.84       -0.72      6.78 o 
  -1  15   2        0.58        9.71     13.43 o 
   1  15   2       70.12      100.10      5.64 o 
   3  15   2       30.91       30.94      5.32 o 
   5  15   2      128.35      153.08     17.43 o 
   7  15   2      575.08      518.69     86.03 o 
   9  15   2        1.80        2.35      7.62 o 
  11  15   2        0.51       -9.75      9.75 o 
  13  15   2      423.86      438.02     22.44 o 
  15  15   2      153.05      194.18      9.22 o 
 -14  16   2       46.08       57.48      4.79 o 
 -12  16   2      441.35      456.65     26.90 o 
 -10  16   2      158.11      193.38      9.18 o 
  -8  16   2      116.09      132.60      7.05 o 
  -6  16   2     1039.12      977.76    106.13 o 
  -4  16   2        0.35       -0.31      6.51 o 
  -2  16   2       50.70       60.59      5.40 o 
   0  16   2       67.16       76.77     14.38 o 
   2  16   2      582.36      521.61     34.80 o 
   4  16   2      495.95      402.39     29.97 o 
   6  16   2      247.90      214.24     31.94 o 
   8  16   2      404.43      401.48     10.79 o 
  10  16   2       66.55       76.64      8.52 o 
  12  16   2       94.39       82.28      9.59 o 
  14  16   2       23.84       24.43      5.07 o 
 -13  17   2       82.58       88.24      6.78 o 
 -11  17   2        1.94       -5.39      5.53 o 
  -9  17   2      240.24      257.27      8.51 o 
  -7  17   2       42.79       50.78     11.03 o 
  -5  17   2        8.07       11.03      8.01 o 
  -3  17   2       96.23      110.53      8.62 o 
  -1  17   2      393.26      369.90     16.08 o 
   1  17   2       88.71       94.50     11.21 o 
   3  17   2        0.18       -6.06      9.51 o 
   5  17   2        3.43        8.75      9.06 o 
   7  17   2       75.19       76.90      6.06 o 
   9  17   2      153.20      156.19      7.39 o 
  11  17   2       45.93       61.86      5.19 o 
  13  17   2       39.70       47.70      5.87 o 
 -12  18   2      113.28      118.17      4.96 o 
 -10  18   2     1429.03     1411.57     22.30 o 
  -8  18   2      492.17      444.61     17.24 o 
  -6  18   2     1162.84     1208.15     36.83 o 
  -4  18   2      691.73      618.38     49.38 o 
  -2  18   2     1280.22     1253.72     79.99 o 
   0  18   2      954.65      825.29     56.97 o 
   2  18   2     2544.42     2052.56    206.43 o 
   4  18   2     1368.66     1178.12     95.34 o 
   6  18   2      714.00      751.15     43.68 o 
   8  18   2     1263.89     1235.58     51.18 o 
  10  18   2      373.23      426.97     25.89 o 
  12  18   2      434.42      488.84     15.35 o 
  -9  19   2       18.83       12.60      8.01 o 
  -7  19   2        8.37       11.29      6.30 o 
  -5  19   2      203.99      201.92      7.49 o 
  -3  19   2       46.14       42.42      4.67 o 
  -1  19   2       71.80       51.38      4.92 o 
   1  19   2        3.64        8.50      4.84 o 
   3  19   2        0.38       -4.84      8.15 o 
   5  19   2       51.45       64.34      7.38 o 
   7  19   2        0.18        0.83      4.68 o 
   9  19   2       10.37        4.60      5.97 o 
  -8  20   2      592.37      589.91     12.92 o 
  -6  20   2      948.66     1086.12     35.92 o 
  -4  20   2      282.20      302.09      8.00 o 
  -2  20   2        5.94       17.34      4.56 o 
   0  20   2      202.62      181.48     12.54 o 
   2  20   2      112.81      107.06      5.02 o 
   4  20   2      264.57      224.27      8.91 o 
   6  20   2       43.93       42.25      4.74 o 
   8  20   2       53.00       43.23      7.67 o 
  -5  21   2       76.49       67.00      6.32 o 
  -3  21   2       42.29       41.50      4.78 o 
  -1  21   2        0.25        0.85      4.86 o 
   1  21   2       16.95       11.04      3.53 o 
   3  21   2      166.03      172.57     16.71 o 
   5  21   2        9.81        8.47      4.87 o 
   0   1   3     9572.81     9392.25    155.90 o 
  -1   2   3        7.35       58.22     25.52 o 
   1   2   3    14927.40    15098.19    227.13 o 
  -2   3   3     6109.33     6211.80    201.33 o 
   0   3   3      169.03      153.66      6.62 o 
   2   3   3    30411.59    31247.97    377.96 o 
  -3   4   3      781.22     1013.43     19.91 o 
  -1   4   3    23656.44    23480.02    487.25 o 
   1   4   3     3791.28     4033.78     93.60 o 
   3   4   3      111.17       79.93      4.19 o 
  -4   5   3     1335.48     1559.15     18.82 o 
  -2   5   3      159.26      249.85     12.03 o 
   0   5   3      945.14     1015.19     44.56 o 
   2   5   3     3291.21     3746.63     88.30 o 
   4   5   3    17755.36    17864.88     69.40 o 
  -5   6   3      607.44      806.91     42.96 o 
  -3   6   3    13769.31    14068.23    164.02 o 
  -1   6   3     1206.63     1057.57     15.12 o 
   1   6   3      134.76      111.04      9.94 o 
   3   6   3      100.58       62.97      3.61 o 
   5   6   3    14948.56    16566.08     98.32 o 
  -6   7   3      183.43      225.53     16.52 o 
  -4   7   3       44.82       19.46      3.17 o 
  -2   7   3       12.66        6.02      4.34 o 
   0   7   3     5454.53     4632.69     83.54 o 
   2   7   3     2259.96     2378.04     39.19 o 
   4   7   3      327.42      301.73     12.42 o 
   6   7   3     2767.24     2837.04     34.47 o 
  -7   8   3        9.49        9.34      7.79 o 
  -5   8   3     2031.55     1973.89     37.10 o 
  -3   8   3      186.39      150.65      5.78 o 
  -1   8   3    12283.06    12524.87    282.60 o 
   1   8   3       26.88       20.70      3.52 o 
   3   8   3    16479.49    16521.27    440.38 o 
   5   8   3      674.37      611.10     20.38 o 
   7   8   3     1630.09     1470.23     27.42 o 
  -8   9   3     1084.06     1074.18     33.31 o 
  -6   9   3       42.30       31.27      5.38 o 
  -4   9   3     1416.77     1420.74     35.00 o 
  -2   9   3     1955.08     1879.69     46.19 o 
   0   9   3      462.43      424.22      9.55 o 
   2   9   3      395.80      339.11     12.22 o 
   4   9   3     6921.62     7017.69    183.66 o 
   6   9   3     1508.68     1630.12     43.92 o 
   8   9   3      216.37      194.05      6.32 o 
  -9  10   3      180.27      186.28     18.43 o 
  -7  10   3      669.83      618.26     26.46 o 
  -5  10   3       49.75       51.70      4.30 o 
  -3  10   3     3848.09     3943.97     88.57 o 
  -1  10   3     2375.05     2653.53     68.62 o 
   1  10   3      488.60      398.50      9.68 o 
   3  10   3      521.17      620.56     13.70 o 
   5  10   3      108.59       77.57      4.85 o 
   7  10   3     1395.35     1506.14     39.95 o 
   9  10   3      762.27      836.00     20.85 o 
 -10  11   3      197.75      179.56     11.39 o 
  -8  11   3     2848.49     2936.02    127.51 o 
  -6  11   3     2957.15     2785.69     79.57 o 
  -4  11   3     1405.27     1472.92     23.77 o 
  -2  11   3      650.52      537.88     16.07 o 
   0  11   3     6354.76     6007.79    154.13 o 
   2  11   3     5662.30     5446.01    175.55 o 
   4  11   3     5754.89     5743.64    179.20 o 
   6  11   3     4817.74     4949.99    236.07 o 
   8  11   3      930.30      988.60     31.66 o 
  10  11   3     1044.57     1052.50     36.15 o 
 -11  12   3      642.94      730.23     27.32 o 
  -9  12   3      945.32      941.56     66.99 o 
  -7  12   3      390.66      393.50     31.76 o 
  -5  12   3     4233.46     4128.47    156.07 o 
  -3  12   3      914.33     1053.53     38.41 o 
  -1  12   3     5864.45     5545.54    199.16 o 
   1  12   3     2382.55     2403.35     67.07 o 
   3  12   3     3390.46     3377.67    127.70 o 
   5  12   3     1553.16     1758.74     68.72 o 
   7  12   3      356.99      368.68     15.06 o 
   9  12   3       34.18       27.41      7.61 o 
  11  12   3     1527.03     1726.18     32.81 o 
 -12  13   3      138.71      146.95      9.26 o 
 -10  13   3       85.43       89.25      6.59 o 
  -8  13   3      889.27      771.60     52.51 o 
  -6  13   3      442.30      459.40     25.52 o 
  -4  13   3     1322.26     1250.81     96.14 o 
  -2  13   3      143.00      212.66     15.98 o 
   0  13   3     2947.37     2892.15     81.92 o 
   2  13   3      285.20      274.02     22.13 o 
   4  13   3     3933.60     3770.13     98.26 o 
   6  13   3     2018.17     1919.36     85.47 o 
   8  13   3      484.14      512.48     33.38 o 
  10  13   3       75.69       85.22      7.01 o 
  12  13   3      313.90      365.23     13.56 o 
 -13  14   3      542.81      530.55     10.75 o 
 -11  14   3      103.29       89.80      6.49 o 
  -9  14   3     1400.47     1405.39     23.87 o 
  -7  14   3      768.40      696.53     55.50 o 
  -5  14   3       59.51       59.20      5.11 o 
  -3  14   3     5172.69     4613.95    308.62 o 
  -1  14   3        3.28       -4.24     11.78 o 
   1  14   3     1980.24     1900.33     81.44 o 
   3  14   3     1902.69     1767.43     63.05 o 
   5  14   3     3183.05     3048.93    136.40 o 
   7  14   3      549.81      506.94     28.76 o 
   9  14   3     1235.92     1306.13     81.43 o 
  11  14   3      313.87      289.18     10.06 o 
  13  14   3      162.17      174.09     10.76 o 
 -14  15   3       82.52       79.02      4.90 o 
 -12  15   3      197.85      224.69      8.55 o 
 -10  15   3        5.71        8.20      5.49 o 
  -8  15   3     1446.42     1564.87     34.79 o 
  -6  15   3     1097.48      974.80     88.42 o 
  -4  15   3      335.21      358.92     17.47 o 
  -2  15   3      446.46      389.15     24.50 o 
   0  15   3     3209.26     3070.91    125.28 o 
   2  15   3     2597.24     2504.67    111.53 o 
   4  15   3     4576.20     4533.66    214.84 o 
   6  15   3     3024.82     2917.40    100.75 o 
   8  15   3      219.42      243.17     10.81 o 
  10  15   3     1361.11     1430.47     81.21 o 
  12  15   3      128.28      117.80      6.86 o 
  14  15   3      482.18      517.27     30.82 o 
 -13  16   3      275.10      325.18      7.24 o 
 -11  16   3        2.11       -0.47      7.93 o 
  -9  16   3     1533.23     1502.49     29.92 o 
  -7  16   3      148.32      152.20      7.19 o 
  -5  16   3     4206.10     3933.05    270.46 o 
  -3  16   3        0.05       -8.64      8.64 o 
  -1  16   3     5826.44     5128.44    293.52 o 
   1  16   3      179.77      174.93      6.97 o 
   3  16   3     2141.01     2101.67     71.55 o 
   5  16   3      278.95      228.48     10.73 o 
   7  16   3      546.83      562.24     25.19 o 
   9  16   3      407.37      378.36     24.71 o 
  11  16   3      357.86      370.43     24.69 o 
  13  16   3        0.47       10.50      3.99 o 
 -12  17   3       47.00       47.12      4.27 o 
 -10  17   3        8.55       12.82      4.62 o 
  -8  17   3      521.94      479.68     11.56 o 
  -6  17   3      781.25      741.86     57.95 o 
  -4  17   3     1002.42      949.38     59.47 o 
  -2  17   3       84.42       96.98      6.71 o 
   0  17   3     3154.02     2910.89    130.71 o 
   2  17   3       26.81       46.25      8.76 o 
   4  17   3      500.79      490.56     22.26 o 
   6  17   3       11.89       15.01      6.72 o 
   8  17   3      287.31      334.01      9.94 o 
  10  17   3      160.97      188.20     10.93 o 
  12  17   3      427.52      431.68     23.03 o 
 -11  18   3        3.73        1.45      5.99 o 
  -9  18   3      185.60      220.57      8.68 o 
  -7  18   3       22.28       30.47      8.15 o 
  -5  18   3       66.05       69.48      4.69 o 
  -3  18   3      445.08      419.86     30.75 o 
  -1  18   3       57.88       57.36      5.25 o 
   1  18   3       17.44        9.58      5.19 o 
   3  18   3       76.72       78.46      4.99 o 
   5  18   3      232.86      240.30     18.60 o 
   7  18   3       44.00       43.89      4.85 o 
   9  18   3       70.48       88.97      5.55 o 
  11  18   3       23.50       21.88      3.59 o 
  -8  19   3      292.30      304.13      7.31 o 
  -6  19   3      483.16      460.19      9.27 o 
  -4  19   3       13.01       18.75      9.00 o 
  -2  19   3       32.11       38.98      8.23 o 
   0  19   3      811.95      775.29     38.76 o 
   2  19   3        5.47        0.62      6.96 o 
   4  19   3      966.72      899.89     49.31 o 
   6  19   3      183.44      159.30      6.40 o 
   8  19   3       22.36       36.72      4.31 o 
  -7  20   3       18.52       21.06      4.33 o 
  -5  20   3       65.65       62.77      6.22 o 
  -3  20   3       15.03       21.12      3.95 o 
  -1  20   3      489.26      468.76     27.59 o 
   1  20   3      156.77      153.37     13.79 o 
   3  20   3      302.88      299.26     27.10 o 
   5  20   3       17.11       21.93      6.36 o 
   7  20   3      469.92      492.70     26.49 o 
  -4  21   3        0.52        6.48      4.39 o 
  -2  21   3      330.89      324.86     20.06 o 
   0  21   3      138.21      105.30      7.99 o 
   2  21   3      242.67      247.48     21.51 o 
   4  21   3        1.77       -7.00      7.00 o 
   0   0   4    42599.18    43045.18    243.22 o 
   1   1   4      486.23      536.20      8.01 o 
   0   2   4     2774.85     2532.82     88.59 o 
   2   2   4     1446.07     1775.61     37.41 o 
  -1   3   4     3682.13     4136.69     85.35 o 
   1   3   4     3167.81     3344.99     90.18 o 
   3   3   4     3197.04     3286.78     59.41 o 
  -2   4   4     4806.52     4730.18    129.86 o 
   0   4   4    20485.19    19691.81    411.84 o 
   2   4   4     6829.46     7214.87    101.11 o 
   4   4   4     8359.24     8235.92    106.83 o 
  -3   5   4     1063.20     1003.97     14.50 o 
  -1   5   4      144.29      130.97      8.01 o 
   1   5   4     2272.69     2487.74     24.95 o 
   3   5   4     1298.23     1647.85     22.94 o 
   5   5   4     1324.62     1440.82     55.91 o 
  -4   6   4     4234.11     4256.58     78.95 o 
  -2   6   4      909.78      807.68     12.25 o 
   0   6   4      934.73     1068.60     26.31 o 
   2   6   4     4131.60     4432.03    102.65 o 
   4   6   4     2671.18     2536.36     64.79 o 
   6   6   4     1886.41     1894.30     63.70 o 
  -5   7   4       36.10       34.98      5.13 o 
  -3   7   4     1999.39     2122.07     43.02 o 
  -1   7   4       96.86      137.16      6.03 o 
   1   7   4      365.92      424.88      6.58 o 
   3   7   4        0.66      138.21     54.32 o 
   5   7   4      232.16      324.19     11.36 o 
   7   7   4      141.14      172.63     12.65 o 
  -6   8   4      462.57      498.53     11.21 o 
  -4   8   4     1246.89     1260.99     23.32 o 
  -2   8   4     5314.59     5316.09    104.16 o 
   0   8   4     4978.62     4645.50     62.81 o 
   2   8   4        3.68       20.35     12.67 o 
   4   8   4     3614.01     3324.80    103.39 o 
   6   8   4     1151.14     1263.75     30.11 o 
   8   8   4     2722.53     2590.99    103.19 o 
  -7   9   4      172.24      187.68      6.22 o 
  -5   9   4       80.99       51.82      4.42 o 
  -3   9   4     1130.99     1199.51     25.18 o 
  -1   9   4      562.08      686.10     10.17 o 
   1   9   4      474.59      544.80     15.10 o 
   3   9   4        9.15       11.47      5.67 o 
   5   9   4      969.06      925.14     36.76 o 
   7   9   4        7.83       12.02      5.89 o 
   9   9   4       30.34       33.31      4.60 o 
  -8  10   4       15.79       35.77      7.37 o 
  -6  10   4     2172.43     2242.71     59.64 o 
  -4  10   4      187.32      163.51      5.73 o 
  -2  10   4     1602.27     1487.78     20.89 o 
   0  10   4     3477.07     3400.67     96.40 o 
   2  10   4       19.41       26.67      4.30 o 
   4  10   4        8.65       32.09      9.73 o 
   6  10   4        4.47       15.73      4.44 o 
   8  10   4       89.94       97.70      5.72 o 
  10  10   4      227.60      235.62      7.55 o 
  -9  11   4       58.47       54.36      8.33 o 
  -7  11   4     1116.97     1139.96     32.37 o 
  -5  11   4       28.01       13.79     12.28 o 
  -3  11   4      695.61      733.86     14.41 o 
  -1  11   4        1.45       13.10      5.74 o 
   1  11   4      774.78      853.79     19.74 o 
   3  11   4      134.38      139.59      5.74 o 
   5  11   4      267.20      263.26      8.04 o 
   7  11   4      111.64       92.05      6.82 o 
   9  11   4       11.05        7.05      7.15 o 
  11  11   4      332.92      345.36     11.01 o 
 -10  12   4      804.88      771.65     42.26 o 
  -8  12   4     4225.92     4105.11    157.91 o 
  -6  12   4       97.48      110.86      5.97 o 
  -4  12   4    15644.50    14906.14    587.44 o 
  -2  12   4     1584.91     1586.43     59.15 o 
   0  12   4    22133.79    21819.44    696.86 o 
   2  12   4      151.70      169.35     13.20 o 
   4  12   4     7797.50     7687.01    326.27 o 
   6  12   4     3591.44     3622.61    142.41 o 
   8  12   4     3188.52     3386.18    110.54 o 
  10  12   4     1047.75     1140.46     55.27 o 
  12  12   4      793.33      813.43     29.95 o 
 -11  13   4        1.64        5.59     13.77 o 
  -9  13   4       35.06       31.41      4.73 o 
  -7  13   4      510.31      471.09     24.91 o 
  -5  13   4      611.01      566.80     18.57 o 
  -3  13   4     1943.21     1866.41    110.95 o 
  -1  13   4      110.81       95.44      6.18 o 
   1  13   4     1677.32     1616.42     44.31 o 
   3  13   4      271.28      254.23     11.88 o 
   5  13   4     2657.28     2598.18     95.41 o 
   7  13   4        0.25        8.63      5.55 o 
   9  13   4      538.38      541.43     30.73 o 
  11  13   4      104.91      108.75      9.02 o 
  13  13   4       25.88       35.87      5.07 o 
 -12  14   4      779.78      876.48     30.48 o 
 -10  14   4      448.92      451.57     19.91 o 
  -8  14   4        5.04        2.13      7.70 o 
  -6  14   4      128.29      157.12      5.87 o 
  -4  14   4       34.22       58.18     10.24 o 
  -2  14   4      702.54      644.78     43.29 o 
   0  14   4     2389.13     2300.48     99.67 o 
   2  14   4      553.88      508.52     20.42 o 
   4  14   4       95.65       93.23      7.52 o 
   6  14   4     2218.61     2082.70     89.83 o 
   8  14   4      308.64      292.71     11.99 o 
  10  14   4      187.05      189.70     14.94 o 
  12  14   4       34.57       34.91      8.38 o 
  14  14   4       51.39       57.36      4.51 o 
 -13  15   4        1.47       -6.72      6.72 o 
 -11  15   4        5.99        0.07      7.58 o 
  -9  15   4      552.30      544.16     15.85 o 
  -7  15   4      396.06      386.01     30.13 o 
  -5  15   4       43.01       21.27      7.53 o 
  -3  15   4      790.62      799.35     27.95 o 
  -1  15   4       20.41       14.05      5.72 o 
   1  15   4      252.78      281.80     14.35 o 
   3  15   4      525.20      528.81     19.38 o 
   5  15   4       59.65       63.37      5.30 o 
   7  15   4        8.27       10.71      6.05 o 
   9  15   4       15.41       18.85      5.23 o 
  11  15   4        0.77       12.63      6.04 o 
  13  15   4       35.49       53.10      9.02 o 
 -12  16   4      455.81      446.76     28.70 o 
 -10  16   4      251.75      281.44     13.26 o 
  -8  16   4     1076.75     1074.52     27.92 o 
  -6  16   4     1283.42     1171.93     84.03 o 
  -4  16   4     3588.81     3404.12    159.11 o 
  -2  16   4     1191.59     1137.82     46.54 o 
   0  16   4     3178.87     2919.76     84.67 o 
   2  16   4      202.42      203.08      7.57 o 
   4  16   4     3420.64     3317.51    144.55 o 
   6  16   4     1568.29     1522.17     63.89 o 
   8  16   4     2955.53     3003.80    149.61 o 
  10  16   4      784.75      815.82     39.25 o 
  12  16   4      497.15      549.26     37.42 o 
 -11  17   4       23.23       26.59      4.07 o 
  -9  17   4       13.50       -3.78      8.94 o 
  -7  17   4       43.12       54.18      5.35 o 
  -5  17   4      479.25      480.46     27.38 o 
  -3  17   4      467.95      491.05     25.09 o 
  -1  17   4      133.52      144.17      6.02 o 
   1  17   4      923.50      838.03     28.00 o 
   3  17   4      461.57      404.24     18.08 o 
   5  17   4      310.00      302.63     19.15 o 
   7  17   4      338.87      281.69     11.01 o 
   9  17   4      147.15      170.88     12.23 o 
  11  17   4       39.48       40.16      4.43 o 
 -10  18   4       92.75      101.03      4.63 o 
  -8  18   4      512.25      553.68     12.26 o 
  -6  18   4        1.14        9.58      4.95 o 
  -4  18   4     1071.19     1015.97     80.78 o 
  -2  18   4      205.42      210.88     13.03 o 
   0  18   4     1113.28     1013.51     43.49 o 
   2  18   4       26.24       18.98      4.17 o 
   4  18   4       22.13       18.69      4.45 o 
   6  18   4      637.71      598.26     34.97 o 
   8  18   4       88.43       73.96      5.65 o 
  10  18   4       15.03       19.31     11.65 o 
  -7  19   4        2.04       -2.48      5.82 o 
  -5  19   4       72.61       60.74      4.65 o 
  -3  19   4       27.88       32.36      3.63 o 
  -1  19   4       42.85       35.30      4.17 o 
   1  19   4       65.14       52.79      4.02 o 
   3  19   4       25.79       22.28      3.57 o 
   5  19   4        5.96       12.90      4.37 o 
   7  19   4       79.09       71.06      6.89 o 
  -4  20   4      580.55      582.24     17.97 o 
  -2  20   4      111.59       85.93      4.01 o 
   0  20   4       23.37       26.34      3.49 o 
   2  20   4       46.14       39.20      3.27 o 
   4  20   4      321.31      339.40     22.67 o 
   0   1   5     2334.62     2594.84     37.56 o 
  -1   2   5    13781.03    14936.00    237.84 o 
   1   2   5     9394.56     9871.83    176.62 o 
  -2   3   5     8234.40     8904.26    172.98 o 
   0   3   5      293.12      284.54      6.06 o 
   2   3   5    11281.27    11267.16    194.27 o 
  -3   4   5     1389.14     1534.57     44.59 o 
  -1   4   5     6597.51     6134.55    242.25 o 
   1   4   5       73.79       74.52      4.96 o 
   3   4   5      107.64      109.09      4.48 o 
  -4   5   5        4.28        7.29      6.08 o 
  -2   5   5     1037.95      941.00     15.02 o 
   0   5   5       11.17       63.14     28.04 o 
   2   5   5      540.98      519.00     46.82 o 
   4   5   5     2624.54     2540.39     30.01 o 
  -5   6   5      376.79      541.75     12.81 o 
  -3   6   5     3631.73     3510.78    101.77 o 
  -1   6   5      477.32      399.11      9.86 o 
   1   6   5      769.36      959.12    113.00 o 
   3   6   5        5.38       21.45     12.15 o 
   5   6   5       47.06       69.99     10.08 o 
  -6   7   5       13.84       33.57     10.18 o 
  -4   7   5       72.42       91.60      4.85 o 
  -2   7   5       23.71       13.93      3.92 o 
   0   7   5     1526.47     1376.24     19.44 o 
   2   7   5     1437.37     1484.00     37.69 o 
   4   7   5       57.89       77.99      8.77 o 
   6   7   5     2323.28     2372.05     44.59 o 
  -7   8   5      770.10      822.22     24.14 o 
  -5   8   5      919.70      980.53     43.16 o 
  -3   8   5      425.54      348.61     10.96 o 
  -1   8   5      866.47      936.57     14.30 o 
   1   8   5     1037.78     1149.27     29.59 o 
   3   8   5      709.74      622.18     14.12 o 
   5   8   5       31.39       21.27      4.70 o 
   7   8   5      281.17      254.69     11.19 o 
  -8   9   5        6.88        6.20      6.68 o 
  -6   9   5     2777.41     2836.40     42.60 o 
  -4   9   5      404.45      389.43     11.52 o 
  -2   9   5    10876.41    10867.57    214.01 o 
   0   9   5      782.40      707.78     17.58 o 
   2   9   5     4280.74     3873.31     77.72 o 
   4   9   5     1656.63     1651.95     29.43 o 
   6   9   5      839.08      798.35     12.39 o 
   8   9   5       93.16      146.22      6.33 o 
  -9  10   5      825.89      796.23     13.19 o 
  -7  10   5      367.09      360.12      8.31 o 
  -5  10   5       21.05       -1.38      9.42 o 
  -3  10   5     3734.33     3656.42     68.93 o 
  -1  10   5     5777.10     5506.00    126.00 o 
   1  10   5     5152.81     4828.61    136.25 o 
   3  10   5     1339.85     1225.77     21.76 o 
   5  10   5     3434.56     3418.98     58.92 o 
   7  10   5       32.58       20.44      8.54 o 
   9  10   5     3419.57     3505.02    121.02 o 
 -10  11   5       43.80       49.07      5.54 o 
  -8  11   5      885.98      887.83     26.81 o 
  -6  11   5     1834.37     1844.64     27.51 o 
  -4  11   5       39.22       76.54     33.17 o 
  -2  11   5      549.69      575.12      9.83 o 
   0  11   5      715.52      718.07     17.79 o 
   2  11   5      432.04      396.09     11.71 o 
   4  11   5     2176.69     2021.46     52.77 o 
   6  11   5     1885.34     1808.42     58.92 o 
   8  11   5      177.44      156.65      9.62 o 
  10  11   5      825.90      873.72     32.34 o 
 -11  12   5        0.87       -4.05      6.41 o 
  -9  12   5      157.67      191.98     12.36 o 
  -7  12   5      314.65      335.06      7.97 o 
  -5  12   5       19.67       16.96     10.63 o 
  -3  12   5      251.65      190.52     12.50 o 
  -1  12   5        6.29        4.22      6.37 o 
   1  12   5      180.20      196.84      8.62 o 
   3  12   5     1217.20     1232.51     35.64 o 
   5  12   5      150.70      151.19      7.75 o 
   7  12   5      327.68      333.93     12.50 o 
   9  12   5       18.09       27.28      4.60 o 
  11  12   5      473.79      440.33     18.92 o 
 -12  13   5        2.74        8.05      6.10 o 
 -10  13   5      736.89      771.19     32.32 o 
  -8  13   5      110.79      128.70      7.28 o 
  -6  13   5      344.68      400.06      8.74 o 
  -4  13   5        8.41       13.65      6.59 o 
  -2  13   5     2604.74     2473.98    104.09 o 
   0  13   5       30.99       40.90      4.83 o 
   2  13   5     2408.19     2384.63     82.64 o 
   4  13   5     1043.39     1057.59     44.06 o 
   6  13   5      689.19      690.73     39.37 o 
   8  13   5      328.53      378.00     16.50 o 
  10  13   5      699.56      726.97     24.95 o 
  12  13   5      209.77      234.81     21.68 o 
 -13  14   5      396.44      366.97     18.23 o 
 -11  14   5      372.19      453.31     21.06 o 
  -9  14   5      152.91      139.81      6.04 o 
  -7  14   5      948.24      958.17     29.89 o 
  -5  14   5        1.15        0.41      6.26 o 
  -3  14   5     2867.23     2778.72     65.21 o 
  -1  14   5     2585.81     2276.63    116.22 o 
   1  14   5     1351.39     1306.22     62.45 o 
   3  14   5        0.47        0.37      9.97 o 
   5  14   5     3046.79     3072.13    116.25 o 
   7  14   5        5.46        4.86      6.23 o 
   9  14   5     2249.56     2324.54     97.21 o 
  11  14   5        9.69       14.89      6.07 o 
  13  14   5      826.12      847.01     20.81 o 
 -12  15   5        4.66       -3.85      6.65 o 
 -10  15   5       23.84       28.90      4.88 o 
  -8  15   5       36.86       35.64      5.27 o 
  -6  15   5       56.72       64.53      7.19 o 
  -4  15   5       12.79       19.45      8.94 o 
  -2  15   5      144.25      137.04      6.19 o 
   0  15   5        5.63       -1.27      5.55 o 
   2  15   5      285.78      292.87     10.34 o 
   4  15   5       32.68       37.10      4.70 o 
   6  15   5     1177.99     1149.36     46.30 o 
   8  15   5      106.93      122.15      5.91 o 
  10  15   5      945.83      980.88     31.75 o 
  12  15   5      157.23      172.16      5.78 o 
 -11  16   5       17.99       18.18      3.89 o 
  -9  16   5      848.42      854.40     28.86 o 
  -7  16   5      450.64      461.97     22.22 o 
  -5  16   5      443.08      427.06     17.34 o 
  -3  16   5      417.02      424.26      8.51 o 
  -1  16   5      678.89      613.63     25.41 o 
   1  16   5      166.50      160.55      9.93 o 
   3  16   5      207.71      210.76      6.31 o 
   5  16   5       56.40       52.97      4.96 o 
   7  16   5      123.34      100.78      4.78 o 
   9  16   5      141.85      142.51      8.69 o 
  11  16   5       23.91       22.28      3.83 o 
 -10  17   5      630.04      662.15     12.40 o 
  -8  17   5      234.66      222.30      8.48 o 
  -6  17   5      781.24      811.30     17.58 o 
  -4  17   5      943.69      931.78     35.13 o 
  -2  17   5      245.94      250.77     10.44 o 
   0  17   5      565.61      551.64     14.13 o 
   2  17   5       44.77       52.34      4.24 o 
   4  17   5      643.38      611.75     17.99 o 
   6  17   5       26.92        9.33      5.26 o 
   8  17   5      584.51      589.52     33.12 o 
  10  17   5       27.08       34.85      3.81 o 
  -7  18   5      533.70      514.28     20.05 o 
  -5  18   5      165.31      161.88      5.31 o 
  -3  18   5      291.87      287.42     12.76 o 
  -1  18   5       41.24       43.21      4.11 o 
   1  18   5      146.23      146.04      5.31 o 
   3  18   5      211.38      173.44      6.47 o 
   5  18   5      884.09      859.10     53.30 o 
   7  18   5       89.79       87.57      4.82 o 
  -4  19   5       69.14       62.75      3.79 o 
  -2  19   5       65.85       65.61      4.19 o 
   0  19   5        0.52        3.39      4.29 o 
   2  19   5       65.67       58.99      3.58 o 
   4  19   5        7.69        6.06      2.87 o 
   1   1   6     3773.32     4236.42     40.34 o 
   0   2   6     2495.20     2731.52     41.39 o 
   2   2   6    15014.83    15248.20    174.16 o 
  -1   3   6     2200.30     2177.52     37.07 o 
   1   3   6     3609.31     3433.62    106.68 o 
   3   3   6        4.55        7.48      4.87 o 
  -2   4   6     2349.64     2429.25     31.27 o 
   0   4   6      861.84      938.25     31.95 o 
   2   4   6     1614.85     1557.60     28.79 o 
   4   4   6      152.28      174.68      6.16 o 
  -3   5   6     3498.43     3490.96     46.09 o 
  -1   5   6      248.79      197.01      5.83 o 
   1   5   6     1592.53     1501.90     21.84 o 
   3   5   6       68.19       79.92      6.75 o 
   5   5   6      585.26      546.46     11.75 o 
  -4   6   6      114.97      148.29     13.95 o 
  -2   6   6     5358.28     5407.35     90.06 o 
   0   6   6       29.09       16.67      7.46 o 
   2   6   6    12391.30    12595.13    262.78 o 
   4   6   6      187.41      214.46      8.41 o 
   6   6   6     4436.28     4445.31    123.80 o 
  -5   7   6      851.97      976.15     18.66 o 
  -3   7   6      134.61      137.18      8.23 o 
  -1   7   6     1953.31     1949.41     48.40 o 
   1   7   6     3811.33     3644.51     67.57 o 
   3   7   6      129.97      153.94      6.66 o 
   5   7   6       24.24       28.14      5.06 o 
   7   7   6       64.29       51.19      5.01 o 
  -6   8   6     1201.02     1318.77     19.95 o 
  -4   8   6        4.82       23.32     13.10 o 
  -2   8   6     1872.40     1816.91     25.09 o 
   0   8   6        2.59        6.61      7.79 o 
   2   8   6      157.59      173.99      6.50 o 
   4   8   6       72.09       95.19     12.23 o 
   6   8   6        0.08        4.47      4.91 o 
   8   8   6      451.09      472.12     11.14 o 
  -7   9   6        1.21       11.21      7.98 o 
  -5   9   6      292.14      275.58     14.69 o 
  -3   9   6     2838.24     2990.35     91.78 o 
  -1   9   6      154.41      172.77      6.00 o 
   1   9   6       18.07       22.31      6.35 o 
   3   9   6     1596.42     1660.02     24.94 o 
   5   9   6       52.28       82.40      5.52 o 
   7   9   6     1179.99     1219.97     24.76 o 
   9   9   6       15.38       26.48      4.60 o 
  -8  10   6       83.74       94.80      5.49 o 
  -6  10   6     1061.75     1011.49     18.56 o 
  -4  10   6      462.07      460.28     10.75 o 
  -2  10   6      784.70      747.74     11.24 o 
   0  10   6     2019.71     1871.48     28.51 o 
   2  10   6     6837.99     6701.27     86.83 o 
   4  10   6      243.82      201.34      7.37 o 
   6  10   6     3581.87     3610.61     73.63 o 
   8  10   6     1026.44     1144.60     38.64 o 
  10  10   6      756.93      819.66     17.35 o 
  -9  11   6     1329.39     1410.54     20.84 o 
  -7  11   6      386.24      405.96     12.79 o 
  -5  11   6     1438.17     1432.42     28.32 o 
  -3  11   6      575.87      550.95      9.97 o 
  -1  11   6      110.05       95.02      6.09 o 
   1  11   6     2294.14     2223.93     60.49 o 
   3  11   6       81.97       76.85      5.74 o 
   5  11   6      457.86      429.88      9.19 o 
   7  11   6      514.45      514.24     11.60 o 
   9  11   6      103.93       96.20      5.98 o 
  11  11   6      957.55      890.51     14.62 o 
 -10  12   6      453.57      504.68     19.05 o 
  -8  12   6      177.59      197.69      6.65 o 
  -6  12   6      652.09      720.43     15.48 o 
  -4  12   6        0.50        7.40      5.58 o 
  -2  12   6     1038.23     1071.27     26.96 o 
   0  12   6       46.57       47.08      9.75 o 
   2  12   6       96.54      107.20      6.16 o 
   4  12   6        4.47       -1.48      6.59 o 
   6  12   6      524.26      460.83     10.27 o 
   8  12   6       23.06       12.22      7.79 o 
  10  12   6       36.22       30.51      8.40 o 
  12  12   6        0.29       -5.94      5.94 o 
 -11  13   6       19.56       15.48      4.53 o 
  -9  13   6       38.79       20.85      5.38 o 
  -7  13   6      137.69      155.22      7.88 o 
  -5  13   6      511.29      476.04     12.11 o 
  -3  13   6        6.61       16.87      5.32 o 
  -1  13   6      395.89      397.17     20.94 o 
   1  13   6       83.35       80.80      5.25 o 
   3  13   6      506.53      537.71     11.71 o 
   5  13   6      413.76      393.59     12.59 o 
   7  13   6      487.81      497.60     11.80 o 
   9  13   6       29.39       31.88      4.70 o 
  11  13   6      633.93      658.60     30.48 o 
  13  13   6       16.90       24.10      5.68 o 
 -12  14   6       60.07       83.31      4.44 o 
 -10  14   6     1830.84     1898.25     44.53 o 
  -8  14   6      182.49      186.24      6.31 o 
  -6  14   6     3032.97     2975.68     99.90 o 
  -4  14   6      810.45      838.77     22.35 o 
  -2  14   6     2045.16     1857.52     61.70 o 
   0  14   6      688.18      722.27     16.30 o 
   2  14   6     4399.16     4289.55    110.90 o 
   4  14   6      454.79      466.89     23.92 o 
   6  14   6     1653.63     1557.53     42.16 o 
   8  14   6     1908.16     1978.00     77.21 o 
  10  14   6      461.36      472.57      8.90 o 
  12  14   6      458.65      522.23     26.79 o 
  -9  15   6      419.39      429.33     18.84 o 
  -7  15   6       75.02       82.79      9.20 o 
  -5  15   6      463.18      460.71      8.59 o 
  -3  15   6       54.10       46.40      4.79 o 
  -1  15   6      109.48      126.25      5.89 o 
   1  15   6      237.96      247.22     14.57 o 
   3  15   6       27.88       39.08      4.24 o 
   5  15   6       84.51       75.37      4.93 o 
   7  15   6        9.62       14.40      6.62 o 
   9  15   6        0.02        6.24      6.20 o 
  -8  16   6       94.95      112.91      5.23 o 
  -6  16   6      362.11      371.58     14.53 o 
  -4  16   6       13.51       18.92      5.01 o 
  -2  16   6      105.66      105.61      4.97 o 
   0  16   6       30.55       28.21      4.20 o 
   2  16   6        6.91        4.75      5.77 o 
   4  16   6      175.36      164.99      5.57 o 
   6  16   6       32.11       34.74      5.23 o 
   8  16   6       98.53      109.88      5.11 o 
  -7  17   6       87.25       95.91      8.41 o 
  -5  17   6       44.06       44.60      4.08 o 
  -3  17   6      139.14      144.86      5.32 o 
  -1  17   6      332.56      345.04      9.61 o 
   1  17   6       22.45       28.39      3.56 o 
   3  17   6      171.03      188.68      5.21 o 
   5  17   6        7.86       -0.58      4.39 o 
   7  17   6      266.29      269.27      6.26 o 
  -4  18   6      246.37      228.64      7.43 o 
  -2  18   6       82.98       90.56      5.49 o 
   0  18   6      241.93      222.20      5.19 o 
   2  18   6      546.18      502.54     13.97 o 
   4  18   6      164.24      182.60      6.64 o 
   0   1   7     6569.68     6673.69     71.37 o 
  -1   2   7      270.35      308.52     11.13 o 
   1   2   7     1195.33     1219.05     18.75 o 
  -2   3   7      229.56      240.39      7.11 o 
   0   3   7     3504.73     3442.07     40.31 o 
   2   3   7      110.89      112.00      6.15 o 
  -3   4   7     3769.22     3494.90     62.58 o 
  -1   4   7     6742.81     7095.49    102.93 o 
   1   4   7     1677.95     1689.83     26.45 o 
   3   4   7     4846.88     5047.04     72.28 o 
  -4   5   7       24.61       44.31      5.84 o 
  -2   5   7       13.19       20.57      5.91 o 
   0   5   7     3554.12     3548.31     41.45 o 
   2   5   7        3.99       48.27     18.26 o 
   4   5   7     5759.60     5986.77     88.12 o 
  -5   6   7     3620.69     3730.23     64.11 o 
  -3   6   7      945.38      964.44     14.53 o 
  -1   6   7        9.72       -4.33      9.02 o 
   1   6   7      344.30      332.32      7.84 o 
   3   6   7       53.34       59.09      5.47 o 
   5   6   7      109.75      118.60      5.76 o 
  -6   7   7       54.21       77.33      5.35 o 
  -4   7   7      809.83      918.28     24.76 o 
  -2   7   7      527.96      482.03      9.11 o 
   0   7   7       11.50       32.74      9.41 o 
   2   7   7      427.30      447.47      9.14 o 
   4   7   7     1540.24     1450.42     21.50 o 
   6   7   7       97.81       78.80      5.32 o 
  -7   8   7     1464.28     1515.83     46.33 o 
  -5   8   7       16.31       25.62      5.08 o 
  -3   8   7     1958.62     1983.72     65.81 o 
  -1   8   7      150.70      152.88      6.36 o 
   1   8   7     2829.72     2528.31     43.79 o 
   3   8   7       28.77       54.98      5.38 o 
   5   8   7     1977.25     1876.50     42.16 o 
   7   8   7      124.22      155.73      6.42 o 
  -8   9   7      453.05      447.18     10.19 o 
  -6   9   7      348.99      321.08      8.10 o 
  -4   9   7       86.58       95.68      5.46 o 
  -2   9   7       31.65       25.26      6.89 o 
   0   9   7     1120.25     1168.25     19.43 o 
   2   9   7     1769.91     1872.50     26.75 o 
   4   9   7     3273.31     3415.76     92.34 o 
   6   9   7      737.64      779.14     25.51 o 
   8   9   7      655.17      672.06     16.57 o 
  -9  10   7      475.46      522.09     15.67 o 
  -7  10   7      135.52      159.00      6.13 o 
  -5  10   7      328.76      345.14     11.62 o 
  -3  10   7     1366.27     1397.79     20.68 o 
  -1  10   7        1.22        3.61      6.30 o 
   1  10   7      216.44      217.29      7.79 o 
   3  10   7      157.62      138.01      6.36 o 
   5  10   7       62.50       55.14      4.85 o 
   7  10   7      160.59      161.70      5.95 o 
   9  10   7      273.95      260.00     12.23 o 
 -10  11   7      505.93      508.60     18.38 o 
  -8  11   7     1709.90     1786.55     46.04 o 
  -6  11   7      630.56      655.44     16.56 o 
  -4  11   7     1638.30     1627.59     43.80 o 
  -2  11   7      492.81      494.65      9.64 o 
   0  11   7      952.33      899.73     22.76 o 
   2  11   7      211.36      230.61      7.03 o 
   4  11   7      965.54      868.26     13.13 o 
   6  11   7       58.90       78.56      4.95 o 
   8  11   7      307.13      313.90      7.58 o 
  10  11   7       18.64       30.43      4.50 o 
 -11  12   7      260.33      251.61     11.88 o 
  -9  12   7      364.50      450.25     19.04 o 
  -7  12   7      362.51      337.22     16.54 o 
  -5  12   7      549.20      551.76     11.34 o 
  -3  12   7      335.98      286.37      7.36 o 
  -1  12   7     2566.14     2601.56     66.00 o 
   1  12   7      135.87      121.57      5.61 o 
   3  12   7     1087.25     1135.12     31.81 o 
   5  12   7       39.49       46.00      4.73 o 
   7  12   7      780.36      815.04     12.66 o 
   9  12   7       23.63       23.88      6.77 o 
  11  12   7     2015.78     1971.68     65.56 o 
 -10  13   7       51.42       53.87      4.88 o 
  -8  13   7        5.47       -6.54      6.54 o 
  -6  13   7      199.54      217.42      6.67 o 
  -4  13   7       68.67       65.19      5.21 o 
  -2  13   7       87.30       69.95      5.33 o 
   0  13   7      463.44      457.56     15.91 o 
   2  13   7      746.25      675.84     10.52 o 
   4  13   7      804.93      765.18     19.17 o 
   6  13   7        2.70        6.51      6.61 o 
   8  13   7      924.71      949.55     15.44 o 
  10  13   7        6.07        5.33      5.79 o 
  -9  14   7      155.15      160.53      8.37 o 
  -7  14   7      396.91      422.27     15.86 o 
  -5  14   7       15.27       20.42      6.11 o 
  -3  14   7      763.72      712.34     21.20 o 
  -1  14   7       35.51       21.49      4.31 o 
   1  14   7      611.61      580.58     18.28 o 
   3  14   7        0.91        7.02      4.24 o 
   5  14   7       39.06       37.70      5.38 o 
   7  14   7       28.68       21.34      4.52 o 
   9  14   7       28.75       22.85      6.53 o 
  -6  15   7      369.22      366.81     18.74 o 
  -4  15   7      628.58      656.88     28.69 o 
  -2  15   7      153.70      144.18      5.16 o 
   0  15   7      544.34      493.57      8.07 o 
   2  15   7      200.29      238.59      8.39 o 
   4  15   7      759.16      704.94     33.40 o 
   6  15   7      795.70      814.32     25.89 o 
  -5  16   7      558.28      552.42     19.74 o 
  -3  16   7        0.70       -0.09      4.54 o 
  -1  16   7      553.47      544.23     12.77 o 
   1  16   7       50.06       56.11      3.75 o 
   3  16   7      576.03      540.23     24.91 o 
   5  16   7      143.55      130.55      4.25 o 
   0   0   8    18818.50    19222.53    209.88 o 
   1   1   8     1819.17     1809.10     27.29 o 
   0   2   8       16.14       38.02      5.19 o 
   2   2   8       88.82       85.89      6.02 o 
  -1   3   8       75.01       61.29      5.71 o 
   1   3   8     1294.46     1329.88     19.67 o 
   3   3   8      239.10      204.30      6.82 o 
  -2   4   8      591.41      660.67     10.66 o 
   0   4   8     4994.50     5388.78     79.74 o 
   2   4   8       66.93       96.06     10.43 o 
   4   4   8      582.43      636.56     18.28 o 
  -3   5   8        5.40        4.62      6.61 o 
  -1   5   8     2013.72     2037.83     28.17 o 
   1   5   8     1297.24     1394.44     21.91 o 
   3   5   8      859.53      786.15     15.94 o 
   5   5   8      466.20      508.66      9.08 o 
  -4   6   8      248.69      236.93      7.88 o 
  -2   6   8       15.09       19.49      5.11 o 
   0   6   8     1236.58     1300.32     26.55 o 
   2   6   8      152.23      160.92      6.46 o 
   4   6   8      380.98      360.94      9.34 o 
   6   6   8       90.70      114.48      5.60 o 
  -5   7   8      550.74      493.03     12.56 o 
  -3   7   8      430.78      453.83     10.80 o 
  -1   7   8      142.44      121.38      6.08 o 
   1   7   8     1857.32     1937.20     27.19 o 
   3   7   8       25.45       34.83      6.53 o 
   5   7   8      187.59      211.62      7.94 o 
   7   7   8      123.92      146.08      7.57 o 
  -6   8   8      578.96      522.52     13.49 o 
  -4   8   8     1763.33     1705.53     29.76 o 
  -2   8   8       34.84       36.34      4.90 o 
   0   8   8     2735.09     2795.11     36.72 o 
   2   8   8       14.74       30.44      4.37 o 
   4   8   8      391.91      382.03      8.28 o 
   6   8   8      435.07      443.88     12.42 o 
   8   8   8      544.48      535.11     20.59 o 
  -7   9   8     1650.66     1590.03     43.14 o 
  -5   9   8       89.26       95.30      6.84 o 
  -3   9   8      237.22      247.93      6.99 o 
  -1   9   8      331.43      330.86      7.61 o 
   1   9   8      655.27      665.82     13.67 o 
   3   9   8       12.32       18.51      5.48 o 
   5   9   8       30.41       37.58      8.18 o 
   7   9   8       21.75       29.55      8.60 o 
   9   9   8       34.00       49.34      6.94 o 
  -8  10   8       76.91      106.65      9.34 o 
  -6  10   8      248.59      243.28     14.48 o 
  -4  10   8      187.13      224.31      6.78 o 
  -2  10   8       11.51       -0.20      8.42 o 
   0  10   8      299.65      324.77      8.97 o 
   2  10   8       39.90       41.22      5.47 o 
   4  10   8       10.52        1.89      6.04 o 
   6  10   8       35.95       24.31      4.23 o 
   8  10   8       36.86       55.29      4.05 o 
  10  10   8       24.19       28.49      3.34 o 
  -9  11   8      133.73      137.80      5.16 o 
  -7  11   8        1.35        4.91      4.89 o 
  -5  11   8      190.36      160.35      6.01 o 
  -3  11   8       18.70       27.92      4.28 o 
  -1  11   8       17.50       17.65      4.18 o 
   1  11   8      355.03      390.74      9.45 o 
   3  11   8       58.15       52.16      4.25 o 
   5  11   8       58.39       66.78      5.36 o 
   7  11   8      244.72      250.87      7.15 o 
   9  11   8      464.71      449.08     20.56 o 
  -8  12   8     1201.28     1163.51     30.94 o 
  -6  12   8      177.29      178.52      5.43 o 
  -4  12   8     2142.69     2063.46     80.23 o 
  -2  12   8        1.23        8.37      5.20 o 
   0  12   8     1736.29     1794.51     31.02 o 
   2  12   8       90.20       98.41      5.89 o 
   4  12   8     2902.91     2782.30    117.60 o 
   6  12   8      440.02      457.44      8.70 o 
   8  12   8     1820.59     1783.65     52.87 o 
  -7  13   8     1198.25     1182.00     24.98 o 
  -5  13   8      618.10      612.96      9.20 o 
  -3  13   8      636.35      618.63     28.33 o 
  -1  13   8      149.66      141.81      5.21 o 
   1  13   8     1062.02     1042.39     39.90 o 
   3  13   8        6.02        5.64      6.04 o 
   5  13   8      538.18      522.76     15.46 o 
   7  13   8        2.79        9.79      3.41 o 
  -4  14   8      683.32      665.09     15.32 o 
  -2  14   8        5.54        2.04      5.18 o 
   0  14   8      243.28      244.86      8.04 o 
   2  14   8      634.10      600.63     32.86 o 
   4  14   8        0.82       -4.30      6.04 o 
   0   1   9       82.42       91.00      6.13 o 
  -1   2   9     1003.08     1012.97     15.30 o 
   1   2   9     1561.18     1589.35     24.05 o 
  -2   3   9      724.83      717.67     13.47 o 
   0   3   9      299.10      290.79      7.16 o 
   2   3   9     1970.72     1890.97     26.09 o 
  -3   4   9       97.68       90.10      6.13 o 
  -1   4   9       37.50       36.02      4.96 o 
   1   4   9      102.14      111.15      5.37 o 
   3   4   9       16.31       22.70      7.70 o 
  -4   5   9      365.19      382.50     11.91 o 
  -2   5   9     2491.32     2615.62     59.92 o 
   0   5   9      651.60      668.63     20.10 o 
   2   5   9      338.63      339.74      7.39 o 
   4   5   9      459.92      458.73      8.63 o 
  -5   6   9       37.45       39.60      4.77 o 
  -3   6   9     1063.72     1054.95     23.55 o 
  -1   6   9       18.50       21.12      4.51 o 
   1   6   9       93.91       92.46      7.70 o 
   3   6   9      455.55      433.07      8.34 o 
   5   6   9     1764.09     1874.69     27.01 o 
  -6   7   9      132.62      142.57      7.46 o 
  -4   7   9      568.54      555.18     12.14 o 
  -2   7   9        2.43       -0.95      7.03 o 
   0   7   9        3.99        4.68      5.40 o 
   2   7   9      231.41      222.57      6.57 o 
   4   7   9        3.16        6.27      7.72 o 
   6   7   9      542.20      530.90      8.43 o 
  -7   8   9       19.88       25.57      4.06 o 
  -5   8   9      241.20      239.52      6.11 o 
  -3   8   9      399.34      359.90     11.08 o 
  -1   8   9        4.32        4.14      6.98 o 
   1   8   9       44.21       38.17      6.56 o 
   3   8   9      155.45      156.82      5.94 o 
   5   8   9       85.67       94.06      4.56 o 
   7   8   9       19.80       20.35      5.03 o 
  -8   9   9      310.00      269.18     12.47 o 
  -6   9   9      973.80      917.14     73.42 o 
  -4   9   9      183.07      169.87      7.87 o 
  -2   9   9     2376.46     2439.60     81.05 o 
   0   9   9       27.46       46.95      4.71 o 
   2   9   9     1439.80     1406.84     19.52 o 
   4   9   9      194.62      194.26      5.57 o 
   6   9   9      258.33      248.26     15.39 o 
   8   9   9      392.70      384.80     17.81 o 
  -7  10   9      398.76      338.84     14.39 o 
  -5  10   9      111.90      112.78      8.38 o 
  -3  10   9     1360.47     1341.60     42.27 o 
  -1  10   9      184.16      159.11     11.52 o 
   1  10   9      866.55      935.93     27.37 o 
   3  10   9      675.61      640.26     18.28 o 
   5  10   9     1386.24     1228.69     75.47 o 
   7  10   9      312.80      257.52     11.00 o 
  -4  11   9      367.55      345.19     29.80 o 
  -2  11   9       77.74       73.05      4.16 o 
   0  11   9       22.64       24.77      3.55 o 
   2  11   9       21.09       21.56      3.82 o 
   4  11   9        1.70        4.16      5.65 o 
  -1  12   9        0.22       -5.25      5.25 o 
   1  12   9        0.95        4.20      4.24 o 
   1   1  10      224.15      207.64      5.86 o 
   0   2  10      291.46      286.97      6.81 o 
   2   2  10     2954.79     2834.53     38.71 o 
  -1   3  10      434.35      431.55     14.50 o 
   1   3  10       66.18       70.69      4.28 o 
   3   3  10       94.32       92.09      4.54 o 
  -2   4  10      144.24      134.67      4.87 o 
   0   4  10       91.41       79.22      4.60 o 
   2   4  10        0.07       -4.11      4.73 o 
   4   4  10      111.97       90.88      4.28 o 
  -3   5  10       94.05       85.79      4.12 o 
  -1   5  10      779.07      785.29     11.96 o 
   1   5  10      182.32      171.29      5.11 o 
   3   5  10      521.06      491.85      8.68 o 
   5   5  10      121.82      108.37      4.25 o 
  -4   6  10        6.49        8.68      3.15 o 
  -2   6  10      920.10      875.71     13.49 o 
   0   6  10       29.96       31.04      3.40 o 
   2   6  10     1333.11     1310.35     32.31 o 
   4   6  10       21.50       38.34      3.19 o 
  -3   7  10       34.83       28.58      3.14 o 
  -1   7  10     1123.11     1121.69     15.90 o 
   1   7  10       16.50       16.31      3.60 o 
   3   7  10      717.18      710.55     10.55 o 
  -2   8  10       38.21       36.74      3.10 o 
   0   8  10        4.87        3.98      4.13 o 
   2   8  10       12.30       17.84      2.91 o 
                                                 
